# Supplementary material for: Temperature-Dependent Absorption of Ternary HfS2−xSex 2D Layered Semiconductors
Source: Materials (Basel). 2022 Sep 11;15(18):6304. doi: 10.3390/ma15186304 (PMC9502516; doi:10.3390/ma15186304)
Supplement: Supplementary file 1 [file materials-15-06304-s001.zip]

Archive with 1 entries (1 files):
- materials-1877618-supplementary.pdf
